# Supplementary material for: Anode Surface Bioaugmentation Enhances Deterministic Biofilm Assembly in Microbial Fuel Cells
Source: mBio. 2021 Mar 2;12(2):e03629-20. doi: 10.1128/mBio.03629-20 (PMC8092319; doi:10.1128/mBio.03629-20)
Supplement: TABLE S1 [file mBio.03629-20-st001.xlsx]

## Sheet: ANOSIM
Analysis of similarity (ANOSIM) results
cluster I vs. cluster II
Anode samples	Weighted distance		Unweighted distance
	Bray Curtis	Unifrac	Jaccard	Unifrac
p	0.01	0.4962	0.0012	0.0012
R	0.49	0.1927	0.9469	1
Plankton samples	Weighted distance		Unweighted distance
	Bray Curtis	Unifrac	Jaccard	Unifrac
p	0.0015	0.0015	0.0015	0.0015
R	0.9408	0.6942	0.9974	1
cluster II vs. cluster III
Anode samples	Weighted distance		Unweighted distance
	Bray Curtis	Unifrac	Jaccard	Unifrac
p	0.0468	0.048	0.087	0.1404
R	0.875	0.7375	0.5125	0.4688
Plankton samples	Weighted distance		Unweighted distance
	Bray Curtis	Unifrac	Jaccard	Unifrac
p	1	1	1	1
R	0.04601	-0.0127	0.02474	0.02648
cluster II and cluster III – time point
day 1 vs. steady-state	Weighted distance		Unweighted distance
	Bray Curtis	Unifrac	Jaccard	Unifrac
p	0.0864	0.0396	0.0084	0.0102
R	0.3995	0.4921	0.7632	0.8347
day 3 vs. steady-state	Weighted distance		Unweighted distance
	Bray Curtis	Unifrac	Jaccard	Unifrac
p	0.1026	0.06	0.009	0.0168
R	0.4405	0.4709	0.6098	0.5939

## Sheet: Cluster_Anode_DESeq
Anode	baseMean-Full	log2FoldChange-Full	baseMean-Sig	log2FoldChange-Sig	Taxa	Phylum	Class	Order	Family	Genus	Species
otu_381;size=478;	20.8885	4.97141	20.8885	4.97141	D_0__Bacteria	D_1__Bacteroidetes	D_2__Bacteroidia	D_3__Bacteroidales	D_4__Rikenellaceae	D_5__Blvii28 wastewater-sludge group	D_6__uncultured bacterium
otu_118;size=1543;	13.3443	5.27649	13.3443	5.27649	D_0__Bacteria	D_1__Firmicutes	D_2__Clostridia	D_3__Clostridiales	D_4__Family XI	D_5__uncultured	D_6__uncultured bacterium
otu_168;size=1282;	18.1795	5.4387	18.1795	5.4387	D_0__Bacteria	D_1__Bacteroidetes	D_2__Bacteroidia	D_3__Bacteroidales	D_4__Rikenellaceae	D_5__Blvii28 wastewater-sludge group	D_6__uncultured bacterium
otu_12;size=10010;	37.0408	5.51406	37.0408	5.51406	D_0__Bacteria	D_1__Firmicutes	D_2__Clostridia	D_3__Clostridiales	D_4__Family XI	D_5__uncultured
otu_273;size=958;	20.0483	5.54259	20.0483	5.54259	D_0__Bacteria	D_1__Bacteroidetes	D_2__Bacteroidia	D_3__Bacteroidales	D_4__Rikenellaceae	D_5__Blvii28 wastewater-sludge group	D_6__uncultured bacterium
otu_317;size=554;	13.8784	5.58025	13.8784	5.58025	D_0__Bacteria	D_1__Bacteroidetes	D_2__Bacteroidia	D_3__Bacteroidales	D_4__Rikenellaceae	D_5__Blvii28 wastewater-sludge group	D_6__uncultured bacterium
otu_341;size=693;	20.9924	5.63209	20.9924	5.63209	D_0__Bacteria	D_1__Bacteroidetes	D_2__Bacteroidia	D_3__Bacteroidales	D_4__Rikenellaceae	D_5__Blvii28 wastewater-sludge group	D_6__uncultured bacterium
otu_84;size=2177;	16.2488	5.9966	16.2488	5.9966	D_0__Bacteria	D_1__Firmicutes	D_2__Clostridia	D_3__Clostridiales	D_4__Family XI	D_5__uncultured	D_6__unidentified
otu_872;size=108;	6.04642	6.205	6.04642	6.205	D_0__Bacteria	D_1__Bacteroidetes	D_2__Bacteroidia	D_3__Bacteroidales	D_4__Rikenellaceae	D_5__Blvii28 wastewater-sludge group
otu_52;size=2441;	42.7364	6.2176	42.7364	6.2176	D_0__Bacteria	D_1__Bacteroidetes	D_2__Bacteroidia	D_3__Bacteroidia Incertae Sedis	D_4__Draconibacteriaceae	D_5__uncultured	D_6__uncultured bacterium
otu_514;size=310;	11.2995	6.30973	11.2995	6.30973	D_0__Bacteria	D_1__Firmicutes	D_2__Clostridia	D_3__Clostridiales	D_4__Family XI	D_5__uncultured	Ambiguous_taxa
otu_92;size=2193;	27.9408	6.32035	27.9408	6.32035	D_0__Bacteria	D_1__Bacteroidetes	D_2__Bacteroidia	D_3__Bacteroidales	D_4__Rikenellaceae	D_5__Blvii28 wastewater-sludge group	D_6__uncultured bacterium
otu_355;size=482;	17.0171	6.38575	17.0171	6.38575	D_0__Bacteria	D_1__Bacteroidetes	D_2__Bacteroidia	D_3__Bacteroidia Incertae Sedis	D_4__Draconibacteriaceae	D_5__uncultured	D_6__uncultured bacterium
otu_25;size=7497;	63.6452	6.38677	63.6452	6.38677	D_0__Bacteria	D_1__Bacteroidetes	D_2__Bacteroidia	D_3__Bacteroidales	D_4__Rikenellaceae	D_5__Blvii28 wastewater-sludge group	D_6__uncultured bacterium
otu_263;size=749;	88.3724	6.42019	88.3724	6.42019	D_0__Bacteria	D_1__Bacteroidetes	D_2__Bacteroidia	D_3__Bacteroidales	D_4__Porphyromonadaceae	D_5__Paludibacter	D_6__uncultured bacterium
otu_744;size=139;	6.23714	6.44094	6.23714	6.44094	D_0__Bacteria	D_1__Actinobacteria	D_2__Actinobacteria	D_3__Micrococcales	D_4__Cellulomonadaceae	D_5__Actinotalea
otu_217;size=167;	5.73848	6.4467	5.73848	6.4467	D_0__Bacteria	D_1__Actinobacteria	D_2__Actinobacteria	D_3__Micrococcales	D_4__Cellulomonadaceae	D_5__Actinotalea
otu_765;size=266;	8.03641	6.45238	8.03641	6.45238	D_0__Bacteria	D_1__Spirochaetae	D_2__Spirochaetes	D_3__Spirochaetales	D_4__Spirochaetaceae	D_5__Treponema	D_6__uncultured Spirochaetaceae bacterium
otu_338;size=423;	10.9498	6.47168	10.9498	6.47168	D_0__Bacteria	D_1__Bacteroidetes	D_2__Bacteroidia	D_3__Bacteroidales	D_4__Porphyromonadaceae	D_5__Paludibacter	D_6__uncultured bacterium
otu_18;size=10781;	83.0533	6.51198	83.0533	6.51198	D_0__Bacteria	D_1__Bacteroidetes	D_2__Bacteroidia	D_3__Bacteroidales	D_4__Porphyromonadaceae	D_5__uncultured	D_6__uncultured bacterium
otu_262;size=796;	20.0311	6.58675	20.0311	6.58675	D_0__Bacteria	D_1__Bacteroidetes	D_2__Bacteroidia	D_3__Bacteroidia Incertae Sedis	D_4__Draconibacteriaceae	D_5__uncultured	D_6__uncultured bacterium
otu_734;size=351;	17.8164	6.88293	17.8164	6.88293	D_0__Bacteria	D_1__Bacteroidetes	D_2__Bacteroidia	D_3__Bacteroidia Incertae Sedis	D_4__Draconibacteriaceae	D_5__uncultured	D_6__uncultured bacterium
otu_200;size=1059;	24.9662	6.91228	24.9662	6.91228	D_0__Bacteria	D_1__Bacteroidetes	D_2__Bacteroidia	D_3__Bacteroidia Incertae Sedis	D_4__Draconibacteriaceae	D_5__uncultured	D_6__uncultured bacterium
otu_90;size=2609;	38.9901	6.97538	38.9901	6.97538	D_0__Bacteria	D_1__Bacteroidetes	D_2__Bacteroidia	D_3__Bacteroidales	D_4__Porphyromonadaceae	D_5__uncultured	D_6__uncultured bacterium
otu_119;size=1823;	25.772	7.02161	25.772	7.02161	D_0__Bacteria	D_1__Bacteroidetes	D_2__Bacteroidia	D_3__Bacteroidales	D_4__Rikenellaceae	D_5__Blvii28 wastewater-sludge group	D_6__uncultured bacterium
otu_122;size=1630;	11.3516	7.1024	11.3516	7.1024	D_0__Bacteria	D_1__Firmicutes	D_2__Clostridia	D_3__Clostridiales	D_4__Family XI	D_5__uncultured
otu_194;size=1067;	23.3913	7.10339	23.3913	7.10339	D_0__Bacteria	D_1__Bacteroidetes	D_2__Bacteroidia	D_3__Bacteroidales	D_4__Porphyromonadaceae	D_5__uncultured	D_6__uncultured bacterium
otu_300;size=938;	19.2346	7.33407	19.2346	7.33407	D_0__Bacteria	D_1__Bacteroidetes	D_2__Bacteroidia	D_3__Bacteroidales	D_4__Porphyromonadaceae	D_5__uncultured	D_6__uncultured bacterium
otu_141;size=2063;	65.66	7.35949	65.66	7.35949	D_0__Bacteria	D_1__Proteobacteria	D_2__Betaproteobacteria	D_3__Rhodocyclales	D_4__Rhodocyclaceae
otu_456;size=356;	10.0962	7.48737	10.0962	7.48737	D_0__Bacteria	D_1__Actinobacteria	D_2__Actinobacteria	D_3__Micrococcales	D_4__Cellulomonadaceae	D_5__Actinotalea
otu_77;size=2966;	113.878	7.59677	113.878	7.59677	D_0__Bacteria	D_1__Proteobacteria	D_2__Betaproteobacteria	D_3__Rhodocyclales	D_4__Rhodocyclaceae	D_5__Dechloromonas
otu_5;size=26128;	286.311	8.9904	286.311	8.9904	D_0__Bacteria	D_1__Proteobacteria	D_2__Betaproteobacteria	D_3__Rhodocyclales	D_4__Rhodocyclaceae
otu_393;size=301;	7.50122	15.581	7.50122	15.581	D_0__Bacteria	D_1__Proteobacteria	D_2__Gammaproteobacteria	D_3__Pseudomonadales	D_4__Pseudomonadaceae	D_5__Pseudomonas
otu_58;size=4208;	121.371	23.4516	121.371	23.4516	D_0__Bacteria	D_1__Proteobacteria	D_2__Betaproteobacteria	D_3__Rhodocyclales	D_4__Rhodocyclaceae	D_5__Dechloromonas
otu_45;size=5310;	22.3981	36.0026	22.3981	36.0026	D_0__Bacteria	D_1__Proteobacteria	D_2__Alphaproteobacteria	D_3__Rhodospirillales	D_4__Rhodospirillaceae	D_5__Azospirillum	D_6__Azospirillum brasilense
otu_113;size=2359;	13.8756	39.0918	13.8756	39.0918	D_0__Bacteria	D_1__Proteobacteria	D_2__Alphaproteobacteria	D_3__Rhodospirillales	D_4__Rhodospirillaceae	D_5__Azospirillum
otu_59;size=4586;	103.971	39.7766	103.971	39.7766	D_0__Bacteria	D_1__Proteobacteria	D_2__Betaproteobacteria	D_3__Rhodocyclales	D_4__Rhodocyclaceae
otu_138;size=1588;	9.61618	41.6431	9.61618	41.6431	D_0__Bacteria	D_1__Proteobacteria	D_2__Alphaproteobacteria	D_3__Rhodospirillales	D_4__Rhodospirillaceae	D_5__Azospirillum
otu_42;size=7486;	154.005	42.2131	154.005	42.2131	D_0__Bacteria	D_1__Proteobacteria	D_2__Betaproteobacteria	D_3__Rhodocyclales	D_4__Rhodocyclaceae
otu_53;size=5384;	132.678	42.3035	132.678	42.3035	D_0__Bacteria	D_1__Proteobacteria	D_2__Betaproteobacteria	D_3__Rhodocyclales	D_4__Rhodocyclaceae	D_5__uncultured	D_6__uncultured bacterium
otu_220;size=1455;	11.6878	42.4953	11.6878	42.4953	D_0__Bacteria	D_1__Proteobacteria	D_2__Alphaproteobacteria	D_3__Rhodospirillales	D_4__Rhodospirillaceae	D_5__Azospirillum
otu_68;size=4957;	106.057	43.7773	106.057	43.7773	D_0__Bacteria	D_1__Proteobacteria	D_2__Betaproteobacteria	D_3__Rhodocyclales	D_4__Rhodocyclaceae
otu_204;size=1728;	62.5531	45.8768	62.5531	45.8768	D_0__Bacteria	D_1__Proteobacteria	D_2__Betaproteobacteria	D_3__Rhodocyclales	D_4__Rhodocyclaceae
otu_152;size=395;	5.88046	46.181	5.88046	46.181	D_0__Bacteria	D_1__Firmicutes	D_2__Clostridia	D_3__Clostridiales	D_4__Ruminococcaceae	D_5__Ercella	D_6__uncultured bacterium
otu_188;size=1467;	40.7912	46.5256	40.7912	46.5256	D_0__Bacteria	D_1__Bacteroidetes	D_2__Bacteroidia	D_3__Bacteroidales	D_4__Porphyromonadaceae	D_5__uncultured	D_6__uncultured bacterium
otu_96;size=2941;	93.6939	47.3991	93.6939	47.3991	D_0__Bacteria	D_1__Proteobacteria	D_2__Betaproteobacteria	D_3__Rhodocyclales	D_4__Rhodocyclaceae
otu_125;size=1973;	86.5241	47.4415	86.5241	47.4415	D_0__Bacteria	D_1__Proteobacteria	D_2__Betaproteobacteria	D_3__Rhodocyclales	D_4__Rhodocyclaceae	D_5__uncultured
otu_158;size=1845;	66.821	47.6947	66.821	47.6947	D_0__Bacteria	D_1__Proteobacteria	D_2__Betaproteobacteria	D_3__Rhodocyclales	D_4__Rhodocyclaceae
otu_465;size=510;	67.4653	47.8775	67.4653	47.8775	D_0__Bacteria	D_1__Proteobacteria	D_2__Betaproteobacteria	D_3__Rhodocyclales	D_4__Rhodocyclaceae

## Sheet: Cluster_PlanktonD1_DESeq
	baseMean	log2FoldChange	lfcSE	stat	pvalue	padj	Taxa	Phylum	Class	Order	Family	Genus
otu_64;size=1576;	21.9967	26.6397	6.23716	4.27113	1.94489e-05	0.0868393	D_0__Bacteria	Bacteroidetes	Flavobacteriia	Flavobacteriales	Flavobacteriaceae	Chryseobacterium	uncultured bacterium

## Sheet: Cluster_PlanktonD3_DESeq
	baseMean	log2FoldChange	lfcSE	stat	pvalue	padj	Taxa	Phylum	Class	Order	Family	Genus
otu_250;size=921;	15.3408	24.618	5.36011	4.59282	4.37291e-06	0.019525	D_0__Bacteria	Bacteroidetes	Sphingobacteriia	Sphingobacteriales	Lentimicrobiaceae	Lentimicrobium	uncultured bacterium
otu_64;size=1576;	21.9967	-26.7752	6.31956	-4.23688	2.26652e-05	0.0506	D_0__Bacteria	Bacteroidetes	Flavobacteriia	Flavobacteriales	Flavobacteriaceae	Chryseobacterium	uncultured bacterium

## Sheet: Cluster_PlanktonSS_DESeq
	baseMean	log2FoldChange	lfcSE	stat	pvalue	padj	Taxa	Phylum	Class	Order	Family	Genus
otu_117;size=1707;	99.5242	-4.47065	1.57838	-2.83243	0.0046196	0.0994314	D_0__Bacteria	D_1__Bacteroidetes	D_2__Bacteroidia	D_3__Bacteroidales	D_4__Porphyromonadaceae	D_5__Paludibacter	D_6__uncultured bacterium
otu_81;size=2850;	92.2825	-5.16736	1.69141	-3.05507	0.00225011	0.0726465	D_0__Bacteria	D_1__Bacteroidetes	D_2__Bacteroidia	D_3__Bacteroidales	D_4__Porphyromonadaceae	D_5__Paludibacter	D_6__uncultured bacterium
otu_3;size=30818;	245.292	-5.21894	1.63119	-3.19947	0.00137678	0.0539773	D_0__Bacteria	D_1__Bacteroidetes	D_2__Bacteroidia	D_3__Bacteroidales	D_4__Porphyromonadaceae	D_5__Paludibacter	D_6__uncultured bacterium
otu_2296;size=32;	4.51933	-5.26925	1.85554	-2.83975	0.00451495	0.0987463	D_0__Bacteria	D_1__Spirochaetae	D_2__Spirochaetes	D_3__Spirochaetales	D_4__Spirochaetaceae	D_5__Treponema	D_6__uncultured bacterium
otu_1579;size=88;	4.12037	-5.32203	1.81015	-2.94011	0.00328097	0.0839433	D_0__Bacteria	D_1__Spirochaetae	D_2__Spirochaetes	D_3__Spirochaetales	D_4__Spirochaetaceae	D_5__Treponema	D_6__uncultured Spirochaetaceae bacterium
otu_1013;size=65;	3.4529	-5.37265	1.86556	-2.87991	0.00397792	0.0946327	D_0__Bacteria	D_1__Spirochaetae	D_2__Spirochaetes	D_3__Spirochaetales	D_4__Spirochaetaceae	D_5__Treponema	D_6__uncultured Spirochaetaceae bacterium
otu_1194;size=235;	18.3718	-5.4312	1.8151	-2.99224	0.0027694	0.081637	D_0__Bacteria	D_1__Bacteroidetes	D_2__Bacteroidia	D_3__Bacteroidales	D_4__Porphyromonadaceae	D_5__Paludibacter	D_6__uncultured bacterium
otu_743;size=84;	5.0262	-5.47327	1.91307	-2.86099	0.0042232	0.0954444	D_0__Bacteria	D_1__Spirochaetae	D_2__Spirochaetes	D_3__Spirochaetales	D_4__Spirochaetaceae	D_5__Treponema	D_6__uncultured bacterium
otu_2267;size=54;	4.41741	-5.55674	1.85326	-2.99836	0.00271437	0.081637	D_0__Bacteria	D_1__Spirochaetae	D_2__Spirochaetes	D_3__Spirochaetales	D_4__Spirochaetaceae	D_5__Treponema	D_6__uncultured bacterium
otu_765;size=266;	8.03641	-5.81849	1.82564	-3.1871	0.00143707	0.0541297	D_0__Bacteria	D_1__Spirochaetae	D_2__Spirochaetes	D_3__Spirochaetales	D_4__Spirochaetaceae	D_5__Treponema	D_6__uncultured Spirochaetaceae bacterium
otu_515;size=265;	8.45901	-5.83633	1.99753	-2.92177	0.00348044	0.0873977	D_0__Bacteria	D_1__Spirochaetae	D_2__Spirochaetes	D_3__Spirochaetales	D_4__Spirochaetaceae	D_5__Treponema	D_6__uncultured bacterium
otu_884;size=132;	6.57906	-5.90089	1.9268	-3.06254	0.00219469	0.0726465	D_0__Bacteria	D_1__Spirochaetae	D_2__Spirochaetes	D_3__Spirochaetales	D_4__Spirochaetaceae	D_5__Treponema	D_6__uncultured bacterium
otu_1471;size=90;	4.13049	-5.90142	2.06237	-2.86147	0.00421681	0.0954444	D_0__Bacteria	D_1__Spirochaetae	D_2__Spirochaetes	D_3__Spirochaetales	D_4__Spirochaetaceae	D_5__Treponema	D_6__uncultured Spirochaetaceae bacterium
otu_1661;size=130;	5.39037	-6.25662	2.05958	-3.03782	0.00238295	0.0751461	D_0__Bacteria	D_1__Spirochaetae	D_2__Spirochaetes	D_3__Spirochaetales	D_4__Spirochaetaceae	D_5__Treponema	D_6__uncultured Spirochaetaceae bacterium
otu_4583;size=4;	4.73824	-6.28109	2.20981	-2.84236	0.00447808	0.0987463	D_0__Bacteria	D_1__Bacteroidetes	D_2__Bacteroidia	D_3__Bacteroidales	D_4__Porphyromonadaceae	D_5__uncultured	D_6__uncultured bacterium
otu_18;size=10781;	83.0533	-6.31405	1.87823	-3.3617	0.000774644	0.0375149	D_0__Bacteria	D_1__Bacteroidetes	D_2__Bacteroidia	D_3__Bacteroidales	D_4__Porphyromonadaceae	D_5__uncultured	D_6__uncultured bacterium
otu_4922;size=16;	13.1051	-6.33041	2.1934	-2.88612	0.0039002	0.0946327	D_0__Bacteria	D_1__Bacteroidetes	D_2__Bacteroidia	D_3__Bacteroidales	D_4__Porphyromonadaceae	D_5__uncultured	D_6__uncultured bacterium
otu_300;size=938;	19.2346	-6.3462	2.21084	-2.87049	0.00409837	0.0954444	D_0__Bacteria	D_1__Bacteroidetes	D_2__Bacteroidia	D_3__Bacteroidales	D_4__Porphyromonadaceae	D_5__uncultured	D_6__uncultured bacterium
otu_22;size=5479;	69.337	-6.38757	1.99858	-3.19605	0.00139322	0.0539773	D_0__Bacteria	D_1__Bacteroidetes	D_2__Bacteroidia	D_3__Bacteroidales	D_4__Porphyromonadaceae	D_5__uncultured
otu_47;size=5868;	102.877	-6.39882	1.8152	-3.52513	0.000423278	0.0269702	D_0__Bacteria	D_1__Bacteroidetes	D_2__Bacteroidia	D_3__Bacteroidales	D_4__Porphyromonadaceae	D_5__Paludibacter	D_6__uncultured bacterium
otu_357;size=232;	9.20452	-6.40347	1.91744	-3.3396	0.000838985	0.0392298	D_0__Bacteria	D_1__Spirochaetae	D_2__Spirochaetes	D_3__Spirochaetales	D_4__Spirochaetaceae	D_5__Treponema	D_6__uncultured bacterium
otu_699;size=219;	9.72694	-6.41576	1.80579	-3.55289	0.000381021	0.0258332	D_0__Bacteria	D_1__Spirochaetae	D_2__Spirochaetes	D_3__Spirochaetales	D_4__Spirochaetaceae	D_5__Treponema	D_6__uncultured bacterium
otu_69;size=3035;	37.8978	-6.45058	1.96277	-3.28646	0.00101454	0.044378	D_0__Bacteria	D_1__Bacteroidetes	D_2__Bacteroidia	D_3__Bacteroidales	D_4__Porphyromonadaceae	D_5__uncultured	D_6__uncultured bacterium
otu_1362;size=270;	13.2794	-6.49595	2.18178	-2.97736	0.00290741	0.0821367	D_0__Bacteria	D_1__Bacteroidetes	D_2__Bacteroidia	D_3__Bacteroidales	D_4__Porphyromonadaceae	D_5__uncultured	D_6__uncultured bacterium
otu_2604;size=88;	5.89044	-6.50955	2.20167	-2.95664	0.00311008	0.0826915	D_0__Bacteria	D_1__Bacteroidetes	D_2__Bacteroidia	D_3__Bacteroidales	D_4__Porphyromonadaceae	D_5__uncultured	D_6__uncultured bacterium
otu_367;size=479;	8.89209	-6.58389	1.82584	-3.60595	0.000311008	0.0224849	D_0__Bacteria	D_1__Spirochaetae	D_2__Spirochaetes	D_3__Spirochaetales	D_4__Spirochaetaceae	D_5__Treponema	D_6__uncultured Spirochaetaceae bacterium
otu_72;size=1509;	18.2401	-6.75179	1.86846	-3.61355	0.000302029	0.0224849	D_0__Bacteria	D_1__Spirochaetae	D_2__Spirochaetes	D_3__Spirochaetales	D_4__Spirochaetaceae	D_5__Treponema	D_6__uncultured Spirochaetaceae bacterium
otu_77;size=2966;	113.878	-6.79237	2.35701	-2.88178	0.00395441	0.0946327	D_0__Bacteria	D_1__Proteobacteria	D_2__Betaproteobacteria	D_3__Rhodocyclales	D_4__Rhodocyclaceae	D_5__Dechloromonas
otu_378;size=417;	9.97859	-6.80966	1.87585	-3.63017	0.000283237	0.0224849	D_0__Bacteria	D_1__Spirochaetae	D_2__Spirochaetes	D_3__Spirochaetales	D_4__Spirochaetaceae	D_5__Treponema	D_6__uncultured Spirochaetaceae bacterium
otu_89;size=2743;	47.2566	-6.81205	2.00414	-3.399	0.000676337	0.0339672	D_0__Bacteria	D_1__Bacteroidetes	D_2__Bacteroidia	D_3__Bacteroidales	D_4__Porphyromonadaceae	D_5__uncultured	D_6__uncultured bacterium
otu_5;size=26128;	286.311	-6.95527	2.27559	-3.05646	0.00223965	0.0726465	D_0__Bacteria	D_1__Proteobacteria	D_2__Betaproteobacteria	D_3__Rhodocyclales	D_4__Rhodocyclaceae
otu_59;size=4586;	103.971	-6.9598	2.34378	-2.96948	0.00298305	0.0825513	D_0__Bacteria	D_1__Proteobacteria	D_2__Betaproteobacteria	D_3__Rhodocyclales	D_4__Rhodocyclaceae
otu_96;size=2941;	93.6939	-6.97696	2.34334	-2.97735	0.00290749	0.0821367	D_0__Bacteria	D_1__Proteobacteria	D_2__Betaproteobacteria	D_3__Rhodocyclales	D_4__Rhodocyclaceae
otu_458;size=397;	8.92706	-6.98388	2.00812	-3.47782	0.00050551	0.0297892	D_0__Bacteria	D_1__Spirochaetae	D_2__Spirochaetes	D_3__Spirochaetales	D_4__Spirochaetaceae	D_5__Treponema	D_6__uncultured Spirochaetaceae bacterium
otu_105;size=2428;	105.601	-6.99558	2.31584	-3.02075	0.00252153	0.0777089	D_0__Bacteria	D_1__Proteobacteria	D_2__Betaproteobacteria	D_3__Rhodocyclales	D_4__Rhodocyclaceae
otu_136;size=2176;	37.5057	-7.06079	2.03832	-3.46402	0.000532158	0.0297892	D_0__Bacteria	D_1__Bacteroidetes	D_2__Bacteroidia	D_3__Bacteroidales	D_4__Porphyromonadaceae	D_5__uncultured	D_6__uncultured bacterium
otu_123;size=907;	21.8203	-7.09319	1.91345	-3.70702	0.00020971	0.0203119	D_0__Bacteria	D_1__Spirochaetae	D_2__Spirochaetes	D_3__Spirochaetales	D_4__Spirochaetaceae	D_5__Treponema	D_6__uncultured bacterium
otu_326;size=901;	30.6712	-7.09482	2.05949	-3.44494	0.000571179	0.0297892	D_0__Bacteria	D_1__Bacteroidetes	D_2__Bacteroidia	D_3__Bacteroidales	D_4__Porphyromonadaceae	D_5__uncultured	D_6__uncultured bacterium
otu_83;size=2513;	107.163	-7.10109	2.27367	-3.12319	0.00178903	0.0638402	D_0__Bacteria	D_1__Proteobacteria	D_2__Betaproteobacteria	D_3__Rhodocyclales	D_4__Rhodocyclaceae	D_5__uncultured
otu_49;size=5185;	77.9451	-7.12061	1.89627	-3.75505	0.000173305	0.018077	D_0__Bacteria	D_1__Bacteroidetes	D_2__Bacteroidia	D_3__Bacteroidales	D_4__Porphyromonadaceae	D_5__Paludibacter	D_6__uncultured bacterium
otu_132;size=1787;	26.4594	-7.16312	2.20518	-3.24831	0.00116093	0.0477782	D_0__Bacteria	D_1__Bacteroidetes	D_2__Bacteroidia	D_3__Bacteroidales	D_4__Porphyromonadaceae	D_5__uncultured	D_6__uncultured bacterium
otu_481;size=340;	8.10445	-7.16419	1.87846	-3.81387	0.000136808	0.0154594	D_0__Bacteria	D_1__Spirochaetae	D_2__Spirochaetes	D_3__Spirochaetales	D_4__Spirochaetaceae	D_5__Treponema	D_6__uncultured Spirochaetaceae bacterium
otu_58;size=4208;	121.371	-7.25376	2.23339	-3.24787	0.00116274	0.0477782	D_0__Bacteria	D_1__Proteobacteria	D_2__Betaproteobacteria	D_3__Rhodocyclales	D_4__Rhodocyclaceae	D_5__Dechloromonas
otu_53;size=5384;	132.678	-7.39507	2.41177	-3.06624	0.00216767	0.0726465	D_0__Bacteria	D_1__Proteobacteria	D_2__Betaproteobacteria	D_3__Rhodocyclales	D_4__Rhodocyclaceae	D_5__uncultured	D_6__uncultured bacterium
otu_1163;size=129;	8.96838	-7.41755	2.52023	-2.9432	0.00324836	0.0839433	D_0__Bacteria	D_1__Bacteroidetes	D_2__Bacteroidia	D_3__Bacteroidales	D_4__Porphyromonadaceae	D_5__uncultured	D_6__uncultured bacterium
otu_42;size=7486;	154.005	-7.60732	2.42313	-3.13947	0.00169256	0.0620301	D_0__Bacteria	D_1__Proteobacteria	D_2__Betaproteobacteria	D_3__Rhodocyclales	D_4__Rhodocyclaceae
otu_188;size=1467;	40.7912	-7.65148	2.17599	-3.51632	0.00043757	0.0269702	D_0__Bacteria	D_1__Bacteroidetes	D_2__Bacteroidia	D_3__Bacteroidales	D_4__Porphyromonadaceae	D_5__uncultured	D_6__uncultured bacterium
otu_90;size=2609;	38.9901	-7.80553	2.16664	-3.6026	0.000315054	0.0224849	D_0__Bacteria	D_1__Bacteroidetes	D_2__Bacteroidia	D_3__Bacteroidales	D_4__Porphyromonadaceae	D_5__uncultured	D_6__uncultured bacterium
otu_194;size=1067;	23.3913	-8.03903	2.22431	-3.61417	0.00030131	0.0224849	D_0__Bacteria	D_1__Bacteroidetes	D_2__Bacteroidia	D_3__Bacteroidales	D_4__Porphyromonadaceae	D_5__uncultured	D_6__uncultured bacterium
otu_220;size=1455;	12.6019	-17.832	5.40721	-3.29781	0.000974425	0.044044	D_0__Bacteria	D_1__Proteobacteria	D_2__Alphaproteobacteria	D_3__Rhodospirillales	D_4__Rhodospirillaceae	D_5__Azospirillum
otu_113;size=2359;	15.2795	-18.2459	6.16583	-2.95919	0.00308445	0.0826915	D_0__Bacteria	D_1__Proteobacteria	D_2__Alphaproteobacteria	D_3__Rhodospirillales	D_4__Rhodospirillaceae	D_5__Azospirillum
otu_45;size=5310;	24.4385	-20.4239	5.12198	-3.98751	6.67716e-05	0.00823112	D_0__Bacteria	D_1__Proteobacteria	D_2__Alphaproteobacteria	D_3__Rhodospirillales	D_4__Rhodospirillaceae	D_5__Azospirillum	D_6__Azospirillum brasilense
otu_138;size=1588;	10.4977	-20.4566	5.93659	-3.44585	0.000569274	0.0297892	D_0__Bacteria	D_1__Proteobacteria	D_2__Alphaproteobacteria	D_3__Rhodospirillales	D_4__Rhodospirillaceae	D_5__Azospirillum
otu_29;size=4347;	32.7313	-22.2691	3.80824	-5.8476	4.98713e-09	8.05484e-07	D_0__Bacteria	D_1__Firmicutes	D_2__Clostridia	D_3__Clostridiales	D_4__Ruminococcaceae	D_5__Ruminiclostridium 1
otu_219;size=1150;	23.8217	-24.2215	3.52672	-6.86798	6.51163e-12	2.20744e-09	D_0__Bacteria	D_1__Bacteroidetes	D_2__Bacteroidia	D_3__Bacteroidales	D_4__ML635J-40 aquatic group	D_5__uncultured bacterium	D_6__uncultured bacterium
otu_407;size=948;	9.10573	-24.7051	5.88119	-4.20069	2.66097e-05	0.00360828	D_0__Bacteria	D_1__Proteobacteria	D_2__Alphaproteobacteria	D_3__Rhodospirillales	D_4__Rhodospirillaceae	D_5__Azospirillum
otu_35;size=3706;	42.2101	-25.2356	3.09112	-8.1639	3.24364e-16	4.39838e-13	D_0__Bacteria	D_1__Bacteroidetes	D_2__Bacteroidia	D_3__Bacteroidales	D_4__ML635J-40 aquatic group	D_5__uncultured bacterium	D_6__uncultured bacterium
otu_295;size=426;	14.766	-26.4852	4.53822	-5.83602	5.34613e-09	8.05484e-07	D_0__Bacteria	D_1__Bacteroidetes	D_2__Flavobacteriia	D_3__Flavobacteriales	D_4__Flavobacteriaceae	D_5__Chryseobacterium	D_6__uncultured bacterium
otu_577;size=347;	13.4132	-27.184	4.54541	-5.98054	2.22394e-09	5.0261e-07	D_0__Bacteria	D_1__Bacteroidetes	D_2__Flavobacteriia	D_3__Flavobacteriales	D_4__Flavobacteriaceae	D_5__Chryseobacterium	D_6__uncultured bacterium
otu_379;size=434;	10.7875	-28.081	4.73588	-5.92942	3.04008e-09	5.88907e-07	D_0__Bacteria	D_1__Bacteroidetes	D_2__Flavobacteriia	D_3__Flavobacteriales	D_4__Flavobacteriaceae	D_5__Chryseobacterium	D_6__uncultured bacterium
otu_179;size=1242;	20.7603	-28.5668	3.90668	-7.3123	2.62601e-13	1.78043e-10	D_0__Bacteria	D_1__Firmicutes	D_2__Clostridia	D_3__Clostridiales	D_4__Ruminococcaceae	D_5__Ruminiclostridium 1
otu_180;size=973;	16.3552	-28.6137	3.99126	-7.16909	7.54994e-13	3.41257e-10	D_0__Bacteria	D_1__Firmicutes	D_2__Clostridia	D_3__Clostridiales	D_4__Ruminococcaceae	D_5__Ruminiclostridium 1
otu_298;size=534;	10.8615	-29.5763	4.33324	-6.82545	8.76503e-12	2.37707e-09	D_0__Bacteria	D_1__Bacteroidetes	D_2__Flavobacteriia	D_3__Flavobacteriales	D_4__Flavobacteriaceae	D_5__Chryseobacterium	D_6__uncultured bacterium
